# Supplementary material for: RNA Editing Responses to Oxidative Stress between a Wild Abortive Type Male-Sterile Line and Its Maintainer Line
Source: Front Plant Sci. 2017 Nov 28;8:2023. doi: 10.3389/fpls.2017.02023 (PMC5712406; doi:10.3389/fpls.2017.02023)
Supplement: Supplementary file 6 [file Table2.XLSX]

## Sheet: Sheet1
Table S2 Primers used in amplifying DNA/cDNA of mitochondrial genes and qPCR.
Gene	Primers for amplification DNA/cDNA(5'-3')	Primers for qPCR(5'-3')
atp9	GCTGCTGTCGGTATTGG	GCTGCTGTCGGTATTGG
	ACGAATGAAATCAGAAAGGC	ACGAATGAAATCAGAAAGGC
nad2	GATCTTAGGAGCACTGGC	TACTACTACACCACACTACAC
	AAGCGGCGAAGAACAA	TGAAGAGGAGCCAAGGAT
nad7	TTTACAACGGTAGGGACG	GAATGGTCAATCGTCAAGTC
	ACGGGCAAATCAAGAAT	AAGGTGCTGTCATCTATCTC
nad9	AGATCGGAACATGGGAATA	GCAGACGAAGTAACACGAATA
	CCGTCGCTACGCTGTT	CGGATGATTGATGGAAGAAACA
ccmC	CAAAGACAAAAAGCTACGCG	GGCACAGCATTAGTCCAT
	GGTATTCCTTCTCGAGCTTC	AAGCAGCATTAGCAACCA
ccmB	GAAAGAACGAAGAAGTAAGG	CTCTCGTATATCGTCGTCGTCAC
	ACGGCTTTTCCATGACTTGG	TGGCAAGCAATAAGCACTT
OGR1	NA	CGTGATACCATGCGAAGCAA
	NA	TTACCAGTAATCCCTGCAGG
MPR25	NA	AGATCTAAGAAGCTGTGCAAGCAGGG
	NA	AGATCTTCTATCCGTACTGTCGGCATC
EMP5-like	NA	CGATGTTGTCTCTTGGTCTG
	NA	ATGGCTACAGGCAGTAAGG
Actin2	NA	TTCCTCATGCCATCCTGCGTCTG
	NA	GTCCCTTACAATTTCCCGTTCAGC
