# Supplementary material for: RNA Editing Responses to Oxidative Stress between a Wild Abortive Type Male-Sterile Line and Its Maintainer Line
Source: Front Plant Sci. 2017 Nov 28;8:2023. doi: 10.3389/fpls.2017.02023 (PMC5712406; doi:10.3389/fpls.2017.02023)
Supplement: Supplementary file 7 [file Table3.XLSX]

## Sheet: Sheet1
Table S3. Information of individual sites at mitochondrial genes and their editing efficiencies (mean±SE) on 0, 1st, and 3rd day after treatment (DAT). * indicates significat difference (p<0.05) between Huhan-1A and Huhan-1B at same time by independent t test. Different letters indicate significant (p<0.05) alterations of editing efficiencies among three time points by one-way ANOWA (SNK method).…
Gene	Position	Original	Edited	Amino acid substitution	Original property	Edited property	Editing efficiency in Huhan-1A			Editing efficiency in Huhan-1B
							0 DAT	1 DAT	3 DAT	0 DAT	1 DAT	3 DAT
atp9	82	CTC	TTC	L→F	1	1	65.1±10.2(60)	45.9±6.71(79)	41.6±1.8(64)	48.6±1.7(1722)	37.4±5.4(1518)	32.3±3.3(1069)
	92	TCG	TTG	S→L	2	1	67.9±7.9(67)	52.0±11.7(86)	61.6±7.6(66)	50.9±1.4(1838)	36.8±5.9(1576)	38.1±4.4(1156)
	191	CCA	CTA	P→L	1	1	71.8±10.3(61)	49.7±2.5(61)	45.9±7.2(43)	30.1±15.2(1642)	20.5±10.2(1618)	20.9±14.4(1308)
nad2	2810	TCG	TTG	S→L	2	1	*92.2±0.9(716)	93.7±1.5(743)	94.0±1.8(635)	96.7±0.6(5084)	94.6±1.0(5316)	94.7±0.4(6340)
	2814	TAC	TAT	Y	2	2	*91.8±0.6(749)	91.5±2.0(778)	92.0±1.9(660)	96.1±0.9b(4294)	93.3±0.3a(4718)	91.2±0.3a(6966)
	2880	ATC	ATT	I	1	1	*88.7±2.0(758)	*89.9±1.3(839)	90.6±0.2(684)	96.2±0.3b(12854)	94.7±0.3ab(14474)	91.5±1.6a(15972)
	2910	TCC	TCT	S	2	2	*87.8±2.4(839)	*89.3±1.5(904)	93.2±1.0(722)	97.1±0.2b(15025)	94.5±0.45a(15025)	92.6±1.1a(16531)
	3000	TAC	TAT	Y	2	2	83.7±5.2(665)	*80.7±1.9(678)	79.8±0.7(571)	81.4±11.5(2674)	56.5±4.2(3445)	83.1±1.0(2340)
nad7	3955	CCT	CTT	P→L	1	1	99.9±0.1(1192)	100.0±0.0(1618)	100.0±0.0(1500)	99.8±0.2(2559)	100.0±0.0(2159)	100.0±0.0(2543)
	3888	CGC	TGC	R→C	3	2	100.0±0.0(824)	99.9±0.1(1099)	100.0±0.0(1063)	99.8±0.2(643)	99.9±0.1(462)	99.7±0.2(594)
	3858	CTT	TTT	L→F	1	1	99.0±0.5(952)	98.8±0.6(1294)	98.9±0.3(1223)	98.0±0.5(879)	99.1±0.1(591)	98.8±0.3(768)
	3853	TCG	TTG	S→L	2	1	100.0±0.0(1011)	100.0±0.0(1368)	100.0±0.0(1282)	100.0±0.0(100)	100.0±0.0(657)	99.5±0.1(841)
	3843	CAT	TAT	H→Y	3	2	100.0±0.0(1290)	100.0±0.0(1693)	100.0±0.0(1578)	100.0±0.0(1484)	100.0±0.0(1191)	100.0±0.0(1373)
	2701	TCA	TTA	S→L	2	1	99.9±0.1(1512)	100.0±0.0(1670)	99.9±0.1(1600)	100.0±0.0(5407)	99.8±0.2(6364)	100.0±0.0(7439)
	2657	TCC	TCT	S	2	2	16.2±2.3a(1364)	21.2±1.2a(1533)	29.8±1.7b(1518)	20.2±0.8a(4722)	21.0±0.7a(5014)	30.9±0.5b(5502)
	2656	TCC	TTC	S→F	2	1	98.5±0.0(1492)	99.3±0.0(1495)	98.4±0.4(1513)	99.2±0.1(3591)	99.0±0.3(3255)	98.6±0.5(3435)
	2568	CCG	TCG	P→S	1	2	100.0±0.0(1510)	100.0±0.0(1416)	100.0±0.0(1445)	93.2±3.2(3569)	98.5±1.1(3170)	97.2±1.1(3356)
	2506	TCA	TTA	S→L	2	1	100.0±0.0(1514)	99.9±0.1(1570)	98.6±1.4(1568)	93.1±3.2(3606)	96.9±1.4(3358)	97.2±1.4(3530)
	2476	TTC	TTT	F	1	1	100.0±0.0(1515)	99.9±0.1(1673)	98.5±1.4(1602)	93.2±3.1(5407)	97.1±1.4(6370)	97.1±1.4(7448)
	2467	TCA	TTA	S→L	2	1	100.0±0.0(1540)	99.9±0.1(1670)	98.4±1.6(1616)	93.4±3.3(3690)	97.1±1.5(3548)	97.0±1.5(3799)
	2458	TCA	TTA	S→L	2	1	100.0±0.0(1579)	99.9±0.1(1665)	98.5±1.5(1633)	94.4±2.8(3603)	98.4±1.5(3468)	99.7±0.3(3584)
nad9	167	TCG	TTG	S→L	2	1	79.5±4.4(520)	76.0±5.8(517)	*79.2±1.6(530)	86.7±1.6(2804)	80.3±2.5(1660)	87.1±1.0(4786)
	190	CAT	TAT	H→Y	3	2	74.7±5.2(797)	68.2±5.1(800)	68.1±2.8(828)	82.0±1.8b(6710)	71.5±2.7a(3427)	78.2±0.4b(5638)
	223	CAT	TAT	H→Y	3	2	72.9±5.0(1230)	67.3±6.2(1254)	67.1±3.9(1283)	82.8±2.3b(9192)	69.0±4.1a(6550)	73.4±2.0ab(8593)
	298	CCG	TCG	P→S	1	2	71.8±3.3(1401)	65.5±3.3(1451)	69.0±4.7(1526)	80.7±1.8(4123)	74.3±2.5(3983)	74.2±0.4(4950)
	311	CCA	CTA	P→L	1	1	71.0±3.9(1653)	63.3±4.6(1702)	64.7±3.6(1752)	80.2±2.0b(4576)	71.8±2.8a(4795)	70.8±0.8a(5647)
	328	CGG	TGG	R→W	3	1	70.7±3.0(1714)	61.5±4.6(1753)	64.0±3.3(1813)	80.7±2.4b(4688)	71.4±2.9a(4903)	69.7±0.8a(5840)
	356	TCT	TTT	S→F	2	1	69.7±3.0(1742)	*60.8±5.0(1783)	63.5±2.9(1814)	79.8±1.9b(4900)	71.6±3.3a(4959)	69.5±0.4a(5731)
	368	TCC	TTC	S→F	2	1	69.4±3.5(1778)	60.6±4.7(1818)	62.9±2.8(1838)	78.9±1.6b(4802)	69.9±3.7a(5233)	68.7±0.4a(6050)
	398	TCA	TTA	S→L	2	1	69.2±4.2(1783)	62.0±6.4(1819)	66.8±2.2(1858)	78.3±1.5b(4811)	71.7±2.8ab(5290)	69.4±1.2a(6127)
ccmC	614	TCT	TTT	S→F	2	1	*5.7±3.2(103)	*12.1±1.8(128)	*14.6±1.0(93)	83.4±0.7(1564)	78.9±0.4(1157)	85.8±0.2(1283)
	608	CCC	CCC	P→L	1	1	*9.7±2.0(134)	*18.1±6.2(167)	*23.4±3.8(120)	85.6±0.6(1899)	82.9±2.2(1496)	88.9±1.2(1601)
	575	CCC	CCC	P→L	1	1	*0.0±0.0a(320)	*18.1±2.2b(194)	*13.8±2.3b(171)	85.7±0.4(2408)	84.6±1.5(1668)	77.0±13.4(1855)
	568	CCT	TCT	P→S	1	2	*0.0±0.0a(253)	*16.8±3.1b(237)	*11.0±5.6b(216)	86.3±0.2(2607)	84.6±1.4(1868)	77.6±14.4(2691)
	521	TCG	TTG	S→L	2	1	*2.8±2.8a(358)	*21.1±3.2b(456)	*12.1±6.8b(362)	86.1±2.4(2556)	87.2±1.8(2565)	81.4±0.9(2512)
	499	CCA	CTA	P→L	1	1	*10.5±6.4(483)	*28.8±3.9(624)	*24.4±3.5(514)	86.9±2.3(2932)	86.6±1.6(2977)	83.7±8.4(2910)
	497	TCT	TTT	S→F	2	1	*8.3±5.2(517)	*17.9±2.1(670)	*22.8±3.8(555)	85.8±2.3(3025)	86.3±1.2(3072)	80.7±8.6(3006)
	473	CCG	CTG	P→L	1	1	*22.9±5.5(539)	*32.9±2.9(450)	*33.9±4.9(426)	86.9±2.3(3187)	87.6±1.5(2583)	81.5±7.0(3101)
	467	GCT	GTT	P→L	1	1	*25.3±5.8(539)	*35.8±3.3(469)	*37.4±4.8(377)	86.9±2.3(2827)	87.3±1.3(2152)	82.4±6.6(2887)
	463	CGT	TGT	R→C	3	2	*26.5±6.0(617)	*38.0±3.6(655)	*39.6±4.7(623)	87.0±2.1(4943)	87.8±1.6(4600)	83.4±6.7(4936)
	458	TCA	TTA	S→L	2	1	*27.3±5.8(752)	*42.1±4.2(765)	*43.6±5.2(716)	87.7±2.0(5829)	87.7±1.6(5852)	85.2±5.7(5304)
	451	CCT	TCT	P→S	1	2	*31.2±5.6(768)	*44.0±2.7(783)	*45.4±4.4(729)	87.1±1.3(8113)	89.2±1.2(8179)	81.9±4.8(6803)
	446	CCG	CTG	P→L	1	1	*33.7±5.6(907)	*50.1±4.8(1143)	*50.1±4.7(987)	89.4±0.5(3358)	89.4±1.4(3460)	86.7±5.4(3347)
	436	CCT	TCT	P→S	1	2	*38.5±6.1(984)	*53.7±3.0(1236)	*54.7±5.1(1081)	89.2±0.5(3387)	87.7±0.4(3837)	87.5±5.1(3330)
	421	CGT	TGT	R→C	3	2	*44.8±5.6(893)	*57.7±3.7(930)	*59.7±3.8(879)	87.1±0.4(5198)	84.4±0.4(4615)	84.0±4.8(4591)
	418	CTG	TTG	L	1	1	*39.0±3.5(938)	*46.3±3.5(975)	*41.7±2.0(922)	71.1±0.6b(5406)	66.8±2.2ab(4412)	61.5±3.1a(4488)
	400	CTT	TTT	L→F	1	1	*51.9±3.8a(968)	*67.1±2.6b(1007)	*67.7±3.8b(957)	86.8±0.2(5493)	83.9±0.6(4443)	85.0±4.7(4523)
	358	CGG	TGG	R→W	3	1	*62.3±2.9(994)	73.6±3.2(1038)	70.9±2.8(988)	84.1±0.9(6188)	78.5±1.8(4839)	79.7±3.5(5127)
	331	CGG	TGG	R→W	3	1	*67.5±3.2(1054)	78.4±3.4(1113)	78.2±3.5(1046)	80.4±0.3a(6419)	80.2±1.6a(4978)	85.3±1.1b(5289)
	299	TCT	TTT	S→F	2	1	66.1±3.2(1100)	76.2±3.3(1148)	73.1±3.3(1093)	72.5±0.3b(6541)	66.3±2.0a(5077)	72.5±0.7b(5394)
	236	CCA	CTA	P→L	1	1	72.3±5.1(1181)	78.5±3.7(1231)	76.6±1.9(1178)	71.0±1.3(6609)	67.4±2.2(5078)	72.6±1.4(5529)
	227	TCC	TTC	S→F	2	1	78.6±5.1(1306)	85.3±2.8(1382)	86.0±3.2(1314)	80.0±1.2a(6762)	81.2±1.5a(5346)	85.6±0.6b(5682)
	184	CGG	TGG	R→W	3	1	81.9±6.2(1336)	89.7±2.0(1411)	89.3±1.8(1353)	84.4±0.3(6873)	86.8±1.8(5380)	89.6±1.1(5807)
	179	GCG	GTG	A→V	1	1	80.6±4.7(1498)	*88.0±2.6(1575)	*87.8±1.2(1520)	77.8±1.1a(7704)	77.5±1.8a(6315)	82.9±0.2b(6397)
	161	TCG	TTG	S→L	2	1	81.0±5.4(1543)	*82.4±1.8(1720)	*82.4±1.3(1621)	72.8±1.4(6294)	69.8±2.5(7560)	73.8±1.7(6041)
	115	CGG	TGG	R→W	3	1	73.5±9.3(1676)	*80.8±1.1(1764)	78.3±5.9(1716)	75.5±1.2b(6932)	66.4±2.3a(7488)	71.9±1.0ab(6221)
	103	CAT	TAT	H-Y	3	2	70.8±10.3(1690)	80.0±0.8(1810)	76.2±5.7(1745)	79.8±1.7(6145)	75.4±2.4(7238)	79.9±0.0(5021)
ccmB	80	TCG	TTG	S→L	2	1	*3.9±3.9(196)	*18.6±6.6(152)	*14.8±1.7(91)	98.3±0.2b(1556)	95.2±0.6a(1600)	97.4±0.3b(1723)
	128	TCA	TTA	S→L	2	1	*36.9±3.7(526)	*40.9±2.9(534)	*45.8±1.2(537)	93.5±1.0c(6549)	83.5±0.4a(4898)	89.0±0.8b(6249)
	137	TCC	TTC	S→F	2	1	*44.6±3.0(650)	*51.3±3.4(657)	*55.1±0.3(667)	97.0±0.3c(6999)	92.2±0.5a(5343)	94.8±0.3b(6723)
	149	TCG	TTG	S→L	2	1	*45.5±3.5(799)	*51.0±1.8(783)	*52.9±0.4(852)	94.8±0.7c(3259)	88.3±0.2a(3311)	92.7±0.0b(3363)
	154	CGG	TGG	R→W	3	1	*49.0±4.2a(819)	*62.7±1.5b(855)	*63.8±1.5b(860)	95.5±0.8b(4168)	90.5±1.0a(4383)	93.5±0.3b(4413)
	160	CCT	TCT	P→S	1	2	*48.4±4.0(911)	*56.1±2.0(903)	*62.0±0.2(981)	93.7±0.5b(3343)	87.6±1.1a(3388)	90.7±1.1ab(3436)
	163	CTG	TTG	L	1	1	*0.0±0.0a(922)	*0.0±0.0a(993)	*13.3±6.6b(980)	24.9±1.6a(4558)	26.6±1.2a(4998)	34.8±0.8b(4853)
	172	CCC	TCC	P→S	1	2	*54.4±4.7(1011)	*59.9±1.4(1054)	*62.7±1.0(1063)	93.0±0.8c(4996)	85.1±1.1b(5525)	88.5±1.0a(5297)
	179	CCT	CTT	P→L	1	1	*55.9±5.3(1087)	*62.5±1.2(1137)	*64.6±0.5(1138)	96.3±0.3(5375)	93.7±1.1(5867)	94.6±0.8(5559)
	181	CCC	TCC	P→S	1	2	*55.0±5.4(1109)	*58.4±0.6(1155)	*57.2±0.8(1155)	89.0±1.1b(5508)	76.9±1.6a(5977)	75.0±0.5a(5652)
	183	CCC	CCT	P	1	1	*16.5±2.3a(1131)	*22.8±2.3ab(1178)	*27.7±0.4b(1186)	34.7±0.8a(5618)	37.2±1.4a(6112)	43.8±0.7b(5779)
	194	TCT	TTT	S→F	2	1	*58.7±4.3(1232)	*62.3±0.7(1313)	*64.9±1.1(1318)	87.8±1.7b(6356)	78.7±2.0a(7073)	75.4±1.2a(6564)
	286	CGG	TGG	R→W	3	1	*66.9±3.7(1787)	*69.1±1.1(1832)	*75.7±1.5(1846)	87.8±0.6b(3530)	80.7±0.8a(4168)	80.6±0.4a(3599)
	304	CGT	TGT	R→C	3	2	*62.8±3.7(1811)	*67.1±1.2(1841)	*69.5±0.7(1861)	85.9±0.0b(3523)	77.5±0.6a(4177)	77.0±0.6a(3570)
	338	CCG	CTG	P→L	1	1	*66.3±3.7a(1751)	*78.0±2.2b(1705)	*83.1±3.7b(1635)	95.0±0.3(3517)	93.0±0.7(4068)	93.7±0.4(3528)
	367	CGG	TGG	R→W	3	1	*55.2±1.8(1733)	*63.0±1.8(1768)	*56.3±0.6(1808)	82.9±1.5c(3507)	76.5±1.7b(3890)	70.6±0.4a(3317)
	392	CCG	CTG	P→L	1	1	*65.8±3.1a(1644)	*78.5±3.1b(1689)	*84.1±2.0b(1748)	97.7±0.6(3506)	96.4±0.2(3865)	96.5±0.8(3148)
	406	CTG	TTG	L	1	1	*17.7±0.7a(1567)	*22.7±1.9ab(1616)	*26.0±1.6b(1685)	32.9±1.3(3469)	36.7±1.1(3809)	40.9±0.0(3701)
	428	TCG	TTG	S→L	2	1	*64.3±2.5a(1373)	*73.0±2.9ab(1433)	*78.8±1.8b(1524)	97.2±0.2(3494)	95.2±0.1(3770)	93.2±2.1(2857)
	467	TCG	TTG	S→L	2	1	*52.7±1.9(990)	*56.1±3.6(968)	*64.7±2.9(1080)	93.9±0.3b(3389)	90.9±0.5a(3425)	91.6±0.3a(3472)
	475	CCA	TCA	P→S	1	2	*48.4±2.9(882)	*49.9±4.1(924)	*56.4±2.1(930)	91.0±0.1b(4335)	86.3±0.6a(4665)	85.0±1.0a(4611)
	476	CCA	CTA	P→L	1	1	*47.8±2.9(897)	*49.5±4.2(888)	*55.8±1.7(966)	90.8±0.2b(3332)	85.7±0.7a(3383)	84.5±1.4a(3420)
	485	TCA	TTA	S→L	2	1	*45.5±2.4(773)	*46.0±4.3(810)	*53.9±0.9(810)	90.8±0.2b(6902)	85.7±0.7a(5827)	84.5±1.4a(6801)
	502	CCA	TCA	P→S	1	2	*23.8±0.3(604)	*26.4±2.7(575)	*29.5±0.9(637)	52.2±1.1(3061)	55.1±1.8(3129)	49.4±2.1(3199)
	503	CCA	CTA	P→L	1	1	*38.6±2.3(591)	*42.3±2.8(562)	*49.7±2.0(619)	92.8±0.5c(3054)	88.4±0.4b(3117)	85.3±0.9a(3188)
	512	TCC	TTC	S→F	2	1	*40.3±0.6a(502)	*46.6±3.0a(460)	*61.7±4.4b(507)	95.6±0.5(2924)	92.3±1.4(2992)	93.1±1.1(3058)
	514	CGT	TGT	R→C	3	2	*40.5±0.9a(483)	*49.2±5.6ab(442)	*64.6±2.7b(487)	96.2±0.2(2897)	93.8±0.8(2945)	94.9±0.6(3019)
	551	TCA	TTA	S→L	2	1	*3.1±3.1a(204)	*2.6±2.6a(168)	*13.9±3.0b(177)	95.4±0.2(5256)	91.8±0.7(3433)	92.5±0.6(4908)
	554	TCG	TTG	S→L	2	1	*0.0±0.0a(196)	*0.0±0.0a(217)	*13.4±3.1b(165)	94.5±0.4b(1998)	91.1±1.2a(2046)	92.4±1.1a(2156)
	566	TCC	TTC	S→F	2	1	*1.8±1.8(194)	*7.6±0.4(157)	*12.1±6.8(107)	95.9±0.1(1693)	93.1±0.7(1106)	93.3±1.2(1869)
	569	TCT	TTT	S→F	2	1	*8.0±8.0(203)	*23.8±6.2(150)	*20.0±9.5(101)	96.3±0.3(1618)	93.7±1.1(1658)	94.6±0.8(1779)
	572	CCT	CTT	P→L	1	1	*4.4±4.4(145)	*11.4±5.8(81)	*11.1±2.5(33)	96.2±0.2(2089)	93.4±0.8(2141)	93.9±1.1(2242)
	596	TCG	TTG	S→L	2	1	*7.5±4.2(145)	*11.3±5.7(81)	*15.1±8.3(33)	96.4±0.5(1038)	94.2±0.9(1037)	93.6±1.3(1151)
Note to number in property
1, hydrophobic amino acid
2, polar amino acid without electrical charge
3, polar amino acid with positive charge
4, polar amino acid with negative charge

## Sheet: Sheet2
	A	B	A0			A24			A72			B0			B24			B72
atp9	92	92	0.633333	0.833333	0.571429	0.333333	0.736842	0.490909	0.714286	0.666667	0.466667	0.536776	0.488342	0.501171	0.310705	0.306748	0.485582	0.292793	0.422348	0.428571
	191	191	0.666667	0.916667	0.571429	0.5	0.538462	0.452381	0.6	0.411765	0.363636	0.487528	0	0.416667	0.298765	0.315789	0	0.307292	0	0.318681
	82	82	0.607143	0.846154	0.5	0.333333	0.5625	0.481481	0.4	0.517241	0.333333	0.519793	0.46304	0.476415	0.328612	0.311526	0.481043	0.259259	0.372984	0.336134
	205	205	0.3	0.130435	0	0	0	0	0	0.125	0
	212	212	0.3	0.142857	N	N	0	0.2	N	0.125	N
	81	81	0.392857	0.384615	0.5	0.333333	0.4375	0.185185	0.3	0.233333	0.333333
nad2a	531	530	0.93949	0.914894	0.911215	0.943128	0.960265	0.908696	0.913265	0.975369	0.932203	0.967109	0.955932	0.977992	0.953586	0.959294	0.925926	0.939977	0.946207	0.953731
	721	720	0.892593	0.883978	0.733645	0.792453	0.844106	0.783251	0.796512	0.811321	0.786096	0.585586	0.917323	0.94015	0.583258	0.484621	0.628372	0.85213	0.819216	0.822903
	631	630	0.91689	0.882075	0.834646	0.869048	0.921196	0.887324	0.913876	0.946154	0.936759	0.967535	0.970224	0.974604	0.941808	0.938606	0.953314	0.937255	0.937042	0.903565
	535	534	0.929448	0.918367	0.907489	0.914414	0.949843	0.881857	0.883495	0.943396	0.933884	0.950051	N	0.972364	0.929787	0.935811	N	0.907369	0.911667	0.918836
	601	600	0.903323	0.910995	0.847458	0.880342	0.924419	0.89272	0.902564	0.909483	0.906615	0.958368	0.96712	0.962039	0.945369	0.942446	0.952596	0.931844	0.931245	0.883477
	493	492	0.94709	0.92437	0.9	0.941176	0.963731	0.913907	0.882812	0.938462	0.913333	0.969631	N	0.976313	0.899888	0.962264	N	N	N	0.956905
nad9	64	64	0.712766	0.807453	0.865497	0.79375	0.838384	0.647799	0.794872	0.762712	0.817259	N	0.886189	0.847581	N	0.773171	0.833333	0.853354	0.87048	0.889158
	87	87	0.648464	0.766393	0.826923	0.705179	0.755853	0.584	0.640816	0.66787	0.735294	0.833181	0.843033	0.784605	0.712727	0.66958	0.761623	0.778621	0.777205	0.791169
	295	295	0.608445	0.732026	0.736342	0.618943	0.732143	0.509128	0.628931	0.672515	0.703358	0.803019	0.793339	0.754004	N	0.682163	0.750998	0.685413	0.679404	0.718069
	208	208	0.636364	0.723368	0.768966	0.624788	0.71567	0.557377	0.57947	0.65798	0.703226	0.828469	0.814053	0.763804	N	0.68471	0.752036	0.723648	0.698422	0.701051
	120	120	0.638581	0.740554	0.808901	0.68	0.776549	0.562189	0.59542	0.687646	0.72885	0.84867	0.853394	0.780998	0.621839	0.68356	0.765232	0.69535	0.752071	0.756017
	265	265	0.625424	0.713504	0.743689	0.607407	0.687179	0.523397	0.575	0.641766	0.669983	0.797011	0.811814	0.757423	N	0.654316	0.744628	0.6846	0.680814	0.69595
	253	253	0.641322	0.705882	0.742701	0.607527	0.695364	0.521151	0.581911	0.639935	0.683442	0.820084	0.814558	0.760344	N	0.675417	0.757491	0.70229	0.688674	0.694011
	225	225	0.65	0.719658	0.750865	0.614865	0.694805	0.536825	0.584691	0.635484	0.698718	0.832638	0.830596	0.758987	N	0.677683	0.749448	0.713768	0.692521	0.685904
	195	195	0.654605	0.733686	0.765432	0.641869	0.717105	0.606365	0.605396	0.699174	0.766234	0.834641	0.81454	0.773087	N	0.711772	0.773717	0.748309	0.735915	0.743485
nad7c	482	482	1	1	1	0.998051	1	1	1	1	0.951318	0.888802	0.998203	0.913591	0.959964	1	0.953287	0.959016	0.950342	0.999145
	443	443	1	1	1	1	0.998252	1	1	1	0.957115	0.886807	0.992857	0.913478	0.957008	0.996488	0.953688	0.962871	0.952224	1
	248	248	1	1	0.997579	1	1	1	1	0.998066	1	1	1	0.998765	1	1	0.993601	1	1	1
	562	562										0	0	0	0	0	0	0.336735	0	0
	381	381	1	1	1	1	1	1	1	1	1	0.88663	0.993127	0.914996	0.963084	0.99654	0.99659	0.969894	0.953376	0.991704
	575	575	N	1	1	N	N	N	N	N	1	0.99959	0.999314	0.946569	1	N	0.998421	0.60452	1	1
	292	292	0.203046	0.157328	0.124726	0.235727	0.204506	0.194545	0.264388	0.309259	0.321429	0.190238	0.2173	0.198478	0.212688	0.197001	0.220634	0.31811	0.305027	0.302397
	491	491	1	1	1	0.998028	1	1	1	1	0.953684	0.920063	1	0.9133	1	0.998885	0.953247	0.99115	1	0.99914
	582	582	N	1	N	N	N	N	N	N	1	0.998322	1	0.940315	0.999314	N	0.997592	0.885246	0.997314	0.998959
	602	602	N	0.991228	N	N	N	N	N	N	1	0.991204	0.994239	0.992376	0.988105	N	0.996296	N	0.990776	0.997491
	293	293	0.971332	0.989224	0.995633	0.994465	0.989601	0.994585	0.98741	0.988909	0.976238	0.994423	0.991071	0.991813	0.994998	0.986945	0.986702	0.994851	0.985524	0.976936
	473	473	1	1	1	0.998088	1	1	1	1	0.956436	0.888631	0.99278	0.914523	0.961407	1	0.953043	0.961173	0.951787	0.999144
	511	511	0.112875	0	0.152425	0.149254	0.163978	0	0.219665	0.151099	0.153646
nad7b	410	412	1	1	1	1	1	1	1	1	1	1	1	1	1	1	N	1	1	N
	395	397	0.987879	0.983051	1	1	0.98783	0.977597	0.983871	0.991398	0.992167	0.985994	0.983165	0.971098	0.991803	0.989691	N	0.984091	0.992519
	436	438	1	N	1	1	1	N	1	1	1	N	0	1	1	N	N	N	N	N
	400	402	1	1	1	1	1	1	1	1	1	1	1	1	1	1	N	0.989924	1	N
	298	300	1	1	0.99711	1	1	1	1	1	1	1	0.994286	1	1	1	1	1	1	1
	365	367	1	1	1	1	1	0.996522	1	1	1	1	0.993377	1	0.99839	1	N	0.99435	1	N
	345	347	0	0.113953	0	0.140713	0.143068	0.143573	0.158363	0.182444	0.207364
ccmb	462	466	0.511628	0.51341	0.425856	0.428571	0.571429	0.496753	0.528239	0.565079	0.6	0.908672	0.910935	0.911111	0.872134	0.863755	0.853021	0.831401	0.853195	0.865169
	354	358	0.536946	0.588129	0.52993	0.594178	0.649153	0.648148	0.564189	0.552413	0.572358	0.799308	0.844974	0.842821	0.790717	0.731593	0.772089	0.698988	0.705521	0.712121
	538	542	0	0.09375	0	0	0.0777778	0	0.0862069	0.188679	0.140625	0.958621	0.951807	0.952857	0.906344	0.931755	0.917214	0.935484	0.92665	0.913325
	499	503	0.411504	0.391304	0.405797	0.406015	0.506098	0.484663	0.529412	0.664596	0.658031	0.959918	0.945946	0.962588	0.930928	0.941642	0.895153	0.953635	0.917603	0.92123
	159	163	0.48	0.636364	0.515244	0.578462	0.625352	0.593583	0.608069	0.63369	0.640351	0.931614	0.943499	0.914439	0.829437	0.860977	0.864045	0.903823	0.870876	0.881501
	124	128	0.423077	0.504808	0.408654	0.44878	0.525581	0.565401	0.55157	0.556962	0.545894	0.967646	0.977188	0.966056	0.917053	0.916155	0.9323	0.950389	0.942943	0.950771
	489	493	0.237918	0.233533	0.244048	0.22807	0.317073	0.246231	0.310881	0.29064	0.282158	0.510406	0.544477	0.511176	0.580645	0.517857	0.555662	0.453033	0.519671	0.509225
	415	419	0.625	0.692308	0.612981	0.673333	0.769857	0.747967	0.752066	0.799599	0.81146	0.968972	0.974468	0.972292	0.954736	0.951673	0.949675	0.959391	0.945407	0.890595
	463	467	0.509138	0.505837	0.420233	0.425455	0.569132	0.490066	0.527027	0.559871	0.587258	0.904453	0.909171	0.910714	0.863837	0.862642	0.843102	0.817774	0.853299	0.864818
	541	545	0	0	0	0	0	0	0.0740741	0.18	0.147541	0.95245	0.938679	0.943114	0.904913	0.934498	0.894231	0.94525	0.917929	0.908479
	472	476	0.466472	0.489083	0.409692	0.392562	0.538745	0.448148	0.521073	0.544118	0.551724	0.904453	0.909171	0.910714	0.863837	0.862642	0.843102	0.817774	0.853299	0.864818
	393	397	0.168367	0.191057	0.170431	0.232075	0.191956	0.257885	0.244526	0.291439	0.244898	0.303351	0.34063	0.34451	0.350715	0.364296	0.387279	0.409129	0	0
	379	383	0.633779	0.719466	0.62069	0.728597	0.835069	0.79078	0.801056	0.860384	0.861614	0.966087	0.987158	0.977273	0.967337	0.960279	0.964401	0.976271	0.969644	0.948466
	181	185	0.526998	0.67033	0.562963	0.613139	0.621076	0.635965	0.625581	0.658747	0.661176	0.866168	0.911533	0.855825	0.817283	0.794094	0.750558	0.777275	0.737162	0.748305
	273	277	0.626446	0.743056	0.636964	0.668874	0.705107	0.700483	0.737439	0.745981	0.787479	0.873385	0.890203	0.87173	0.821035	0.803987	0.795171	0.813489	0.800995	0.802852
	598	602										0.899225	0.895238	0.91453	0.866667	0.84322	0.855705	0.884259	0.862928	0.835052
	501	505	0.410959	0.386364	0.416667	0.403101	0.596154	0.477707	0.591837	0.666667	0.679348	0.958246	0.963768	0.965057	0.93809	0.951662	0.924925	0.961373	0.942453	0.942551
	553	557	0	0.0533333	0	0.0681818	0.0779221	0.0833333	0.0540541	0.258065	0.0512821	0.961279	0.957328	0.957143	0.928846	0.943686	0.919048	0.955056	0.931983	0.913043
	115	119	0.354167	0.440476	0.313253	0.353293	0.449704	0.424242	0.435754	0.463918	0.47561	0.955231	0.928571	0.920597	0.841932	0.828917	0.833048	0.873635	0.899541	0.89562
	141	145	0.448505	0.574297	0.446097	0.597786	0.64311	0.641196	0.615658	0.667742	0.63197	0.945157	0.970029	0.94914	0.885466	0.918863	0.910912	0.94109	0.933201	0.930006
	136	140	0.429078	0.52521	0.411067	0.474708	0.526119	0.529825	0.535581	0.522337	0.527778	0.957979	0.951271	0.935358	0.879884	0.883693	0.886385	0.927324	0.927598	0.927164
	168	172	0.472019	0.654867	0.523677	0.572626	0.587179	0.592138	0.588391	0.563107	0.565934	0.886427	0.911197	0.872487	0.771169	0.794487	0.74026	0.743266	0.746509	0.761035
	67	71	0.117647	0	0	0.0714286	0.183673	0.301587	0.135593	0.126984	0.181818	0.979275	0.986552	0.983735	0.943102	0.962457	0.950433	0.971711	0.97021	0.979117
	454	458	0.532688	0.555556	0.491349	0.496599	0.620588	0.565868	0.591592	0.665714	0.685139	0.935455	0.945122	0.936897	0.906632	0.918896	0.902679	0.91411	0.912371	0.922879
	583	587	0	0.146341	0.08	0	0.183673	0.153846	0.166667	0.285714	0	0.963446	0.955556	0.973529	0.945055	0.957143	0.925121	0.961165	0.926941	0.920792
	291	295	0.579639	0.701365	0.603896	0.661765	0.696223	0.656452	0.683788	0.694042	0.708266	0.858621	0.859679	0.859322	0.787216	0.769575	0.7675	0.776942	0.758794	0.774385
	325	329	0.618506	0.735945	0.633212	0.736364	0.808333	0.794595	0.758242	0.858439	0.877323	0.946506	0.95582	0.948349	0.93985	0.933658	0.917752	0.944724	0.930915	0.936224
	74	78										0.73991	0.685968	0.690962	0.702096	0.695606	0.680514	0.683536	0.726598	0.729432
	556	560	0	0.239437	0	0.146341	0.355263	0.212121	0.0571429	0.37931	0.162162	0.968142	0.961464	0.958801	0.940816	0.953819	0.917355	0.962525	0.940998	0.934534
	166	170	0.488834	0.663664	0.524217	0.602273	0.628571	0.645	0.640751	0.655941	0.642659	0.968142	0.961464	0.958801	0.940816	0.953819	0.917355	0.962525	0.940998	0.934534
	150	154	0	0	0	0	0	0	0.202532	0.195335	0	0.220483	0.274784	0.2523	0.243133	0.273273	0.281134	0.332268	0.3599	0.351962
	490	494	0.423664	0.390244	0.345455	0.383234	0.477612	0.407216	0.457447	0.515152	0.519313	0.93274	0.918307	0.932814	0.888889	0.874763	0.887189	0.836957	0.866545	0.855823
	170	174	0.121429	0.197674	0.177112	0.225275	0.19	0.268116	0.271318	0.285714	0.274406	0.332972	0.358974	0.348055	0.345102	0.390566	0.379606	0.451356	0.430373	0.43208
	559	563	0	0.132353	0	0	0.191781	0.151515	0.0645161	0.148148	0.121212	0.965201	0.959759	0.961014	0.927195	0.948624	0.92517	0.961145	0.932496	0.922948
	147	151	0.440994	0.564576	0.446367	0.522337	0.589577	0.570552	0.617162	0.622356	0.621622	0.936605	0.946116	0.928423	0.85523	0.889744	0.883539	0.925394	0.887451	0.907107
	623	627	N	N	N	1	1	1	1	1	1
CCMC	577	578	0.666667	0.555556	0.903226	0.790698	0.793103	0.814815	0.678571	0.870968	0.735294	0.829843	0.792244	0.771011	0.739003	0.721719	0.802139	0.8	0.798995	N
	565	566	0.655738	0.628571	0.921053	0.785714	0.821918	0.815789	0.702703	0.897436	0.75	0.778008	0.746696	0.739356	0.668151	0.622302	0.700611	0.706532	0.731518	N
	519	520	0.717391	0.805825	0.905983	0.807947	0.858757	0.804688	0.813559	0.850746	0.809091	0.746944	0.737606	0.700329	0.684083	0.662946	0.747045	0.731429	0.768969	0.712202
	501	502	0.736559	0.784722	0.895425	0.850467	0.931915	0.857143	0.886905	0.892308	0.854305	0.795962	0.779626	0.757046	0.748958	0.766953	0.809278	0.82631	0.833981	0.828004
	496	497	0.733333	0.786164	0.93865	0.865217	0.935223	0.891192	0.906593	0.914692	0.858025	0.849949	0.84375	0.838679	0.845691	0.855275	0.904287	0.913	0.899625	0.875532
	453	454	0.728614	0.741135	0.888112	0.815104	0.908642	0.836158	0.897361	0.886842	0.796992	0.805531	0.818426	0.776586	0.811462	0.78628	0.838248	0.844779	0.857267	0.865198
	444	445	0.658402	0.688103	0.822581	0.763415	0.857143	0.734694	0.787234	0.782609	0.728522	0.696729	0.736702	0.697695	0.662666	0.641343	0.716578	0.70075	0.726619	0.75
	381	382	0.634058	0.624	0.725051	0.776224	0.810017	0.699473	0.740143	0.783505	0.669439	0.720392	0.729941	0.72582	0.650231	0.635815	0.703106	0.710938	0.727311	0.736111
	349	350	0.644152	0.640884	0.738889	0.794702	0.838017	0.720466	0.798347	0.831947	0.714286	0.808642	0.798432	0.80384	0.818943	0.77074	0.817761	0.830926	0.856927	0.869822
	322	323	0.598291	0.589286	0.681733	0.759197	0.774359	0.672978	0.706081	0.759516	0.661172	0.841344	0.825885	0.857063	0.780216	0.756661	0.81887	0.827231	0.838133	0.727072
	280	281	0.478976	0.483607	0.593952	0.649254	0.721569	0.640832	0.669776	0.746094	0.616525	0.871783	0.866718	0.864382	0.828751	0.839767	0.847815	0.900138	0.894079	0.756024
	262	263	0.368737	0.343182	0.458438	0.466527	0.522222	0.399586	0.393814	0.45614	0.400485	0.709143	0.722222	0.703081	0.675539	0.627649	0.701736	0.633624	0.65583	0.554445
	259	260	0.382114	0.403712	0.558747	0.56531	0.646119	0.519916	0.577167	0.66895	0.543424	0.878904	0.869193	0.865257	0.848031	0.836106	0.848062	0.879266	0.896126	0.74458
	244	245	0.308889	0.341085	0.505814	0.508516	0.596939	0.504673	0.519906	0.645244	0.475138	0.893932	0.898583	0.882632	0.874156	0.885076	0.872769	0.933254	0.918462	0.772358
	234	235	0.269767	0.292135	0.449045	0.464567	0.595568	0.44335	0.473552	0.592179	0.43787	0.90222	0.895382	0.883875	0.879132	0.881844	0.921006	0.921684	0.920268	0.760201
	229	230	0.244552	0.269231	0.422442	0.420765	0.492918	0.406091	0.42228	0.54142	0.397516	0.890069	0.877277	0.846402	0.880829	0.878609	0.916812	0.849608	0.883394	0.724
	222	223	0.201511	0.22956	0.387097	0.377193	0.506135	0.381081	0.413699	0.53605	0.358553	0.900915	0.893103	0.83615	0.846366	0.881779	0.901912	0.917452	0.900984	0.738949
	217	218	0.187817	0.224026	0.383459	0.343465	0.452229	0.343407	0.366197	0.488673	0.334471	0.894393	0.888045	0.828938	0.849189	0.8793	0.904177	0.900463	0.900935	0.701044
	213	214	0.177835	0.212121	0.367589	0.325949	0.424342	0.323944	0.346821	0.468013	0.308244	0.895822	0.887122	0.823178	0.848451	0.877486	0.891993	0.881517	0.897742	0.693375
	207	208	0.157754	0.191489	0.337553	0.292929	0.385417	0.307246	0.31003	0.433566	0.272727	0.894677	0.890374	0.823415	0.848725	0.878146	0.900256	0.869887	0.899235	0.675163
	183	184	0.0686567	0	0.178947	0.138393	0.205761	0.193038	0.206522	0.302128	0.174312	0.885206	0.876357	0.811877	0.843905	0.86031	0.88529	0.894378	0.891707	0.636224
	181	182	0.0914634	0	0.222222	0.211982	0.34322	0.307692	0.213235	0.313043	0.205607	0.896573	0.886642	0.823421	0.842866	0.858623	0.897279	0.928408	0.912923	0.669498
	159	160	0	0	0.0828025	0.146739	0.24878	0.236842	0.126638	0.235602	0	0.882818	0.888055	0.812019	0.842342	0.870041	0.90369	0.918213	0.887454	0.636583
	112	113	0	0	0	0.139535	0.229299	0.134146	0.145985	0.185185	0	0.863369	0.858591	0.866042	0.861255	0.818367	0.857541	0.487261	0.923162	0.917214
	105	106	0	0	0	0.136095	0.202797	0.203822	0.0944882	0.173228	0.146341	0.853316	0.85175	0.866006	0.856512	0.815807	0.864989	0.501845	0.917347	0.889491
	72	73	0.0917431	0.0649351	0.134328	0.0606061	0.213483	0.268293	0.308824	0.211268	0.181818	0.845445	0.854614	0.867512	0.855944	0.785888	0.84608	N	0.9042	0.874745
	66	67	0	0.0597015	0.111111	0.0877193	0.150685	0.125	0.148148	0.127273	0.16129	0.825472	0.827481	0.848187	0.833333	0.713643	0.820513	N	0.880478	0.83504
	24	25	0.0714286	0	0.0588235	0.333333	0	0	0	0	0.125
	61	62										0.792651	0.794066	0.77673	0.78125	0.651042	0.775641	N	0.83541	0.807843
	56	57										0.799133	0.722892	0.787356	0.79089	0.595092	0.735632	N	0.814555	N
	132	133										0.854754	0.822629	0.828003	0.819796	0.768574	0.844014	0.43832	0.898444	0.884577
nad6	628	629										0.460905	0.460714	0.490909	0.985577	0.447917	0.396907	0.370166	0.45	0.348178
	627	628										0.465863	0.457447	0.488235	0.976526	0.451724	0.394872	0.367568	0.439446	0.339921
	16	17	1	1	1	1	1	1	1	1	1
	36	37	1	1	1	1	1	1	1	1	1
cox1	45	41	0.662921	0.783333	0.666667	0.815385	0.723684	0.693548	0.772727	0.8	0.769231	N	0.800964	N	N	0.717408	N	0.769066	N	N
	101	97	0.831683	0.923077	0.732143	0.809524	0.721519	0.79661	0.746269	0.924528	0.864407	0.879112	0.881857	0.856721	0.821068	0.833557	0.859155	0.859756	0.871162	0.878679
